# Supplementary material for: Modelling the effective dose to a population from fallout after a nuclear power plant accident—A scenario-based study with mitigating actions
Source: PLoS One. 2019 Apr 9;14(4):e0215081. doi: 10.1371/journal.pone.0215081 (PMC6456178; doi:10.1371/journal.pone.0215081)
Supplement: S1 Dataset — (XLSX) [file pone.0215081.s001.xlsx]

## Sheet: Data for Fig. 1
		Tag
	Time (y)	Rural non-farmers	Farmers	Urban residents	Hunters
	0.003	0.0171373	0.022802	0.025066	0.055791
	0.005	0.0285146	0.03793	0.041678	0.092831
	0.01	0.0567926	0.075491	0.082861	0.184892
	0.02	0.112645	0.149519	0.163763	0.366722
	0.03	0.16757	0.222107	0.242743	0.545534
	0.04	0.22158	0.293277	0.319838	0.721367
	0.05	0.274688	0.363053	0.395084	0.894262
	0.06	0.326905	0.431456	0.468516	1.06426
	0.07	0.378245	0.498508	0.54017	1.2314
	0.08	0.428718	0.56423	0.610078	1.39572
	0.09	0.478337	0.628643	0.678275	1.55725
	0.1	0.527113	0.691767	0.744793	1.71605
	0.2	0.970982	1.25652	1.32451	3.16109
	0.3	1.34235	1.71315	1.76858	4.37009
	0.4	1.65066	2.07794	2.10164	5.37381
	0.5	1.90422	2.36491	2.34423	6.19929
	0.6	2.11033	2.58613	2.51348	6.87029
	0.7	2.2754	2.75197	2.62363	7.40769
	0.8	2.40506	2.87133	2.68651	7.8298
	0.9	2.50423	2.95186	2.7119	8.15267
	1	2.57725	3.00009	2.70787	8.39039
	1.1	2.6279	3.02163	2.68109	8.55526
	1.2	2.65947	3.02124	2.637	8.65806
	1.3	2.67487	3.003	2.58007	8.7082
	1.4	2.67662	2.97038	2.5139	8.71389
	1.5	2.66691	2.92631	2.44144	8.68228
	1.6	2.64766	2.87327	2.36502	8.61959
	1.7	2.62052	2.81337	2.28653	8.53124
	1.8	2.58693	2.74837	2.20743	8.42191
	1.9	2.54815	2.67974	2.12889	8.29566
	2	2.50525	2.60873	2.05179	8.15599
	2.1	2.45916	2.53634	1.97678	8.00594
	2.2	2.41067	2.46344	1.90437	7.84807
	2.3	2.36047	2.3907	1.83488	7.68463
	2.4	2.30913	2.31868	1.76854	7.5175
	2.5	2.25716	2.24784	1.70549	7.3483
	2.6	2.20496	2.17852	1.64578	7.17838
	2.7	2.1529	2.11101	1.58942	7.00888
	2.8	2.10126	2.04551	1.53635	6.84077
	2.9	2.05029	1.98217	1.4865	6.67484
	3	2.00019	1.9211	1.43975	6.51173
	3.1	1.95112	1.86237	1.396	6.35196
	3.2	1.9032	1.806	1.35511	6.19597
	3.3	1.85654	1.75201	1.31692	6.04408
	3.4	1.81122	1.70038	1.28129	5.89653
	3.5	1.76729	1.65108	1.24808	5.7535
	3.6	1.72478	1.60407	1.21714	5.61513
	3.7	1.68373	1.55929	1.18831	5.48148
	3.8	1.64414	1.51666	1.16147	5.35258
	3.9	1.60601	1.47613	1.13647	5.22844
	4	1.56932	1.43761	1.11319	5.10902
	4.1	1.53407	1.40103	1.0915	4.99426
	4.2	1.50023	1.36631	1.07128	4.88409
	4.3	1.46777	1.33335	1.05243	4.77842
	4.4	1.43666	1.3021	1.03485	4.67714
	4.5	1.40686	1.27245	1.01842	4.58012
	4.6	1.37834	1.24434	1.00307	4.48726
	4.7	1.35105	1.21769	0.98871	4.39842
	4.8	1.32495	1.19242	0.975259	4.31346
	4.9	1.30001	1.16845	0.962645	4.23224
	5	1.27617	1.14573	0.9508	4.15464
	5.1	1.2534	1.12417	0.939661	4.08052
	5.2	1.23166	1.10373	0.929172	4.00972
	5.3	1.21089	1.08432	0.919277	3.94213
	5.4	1.19107	1.0659	0.909928	3.8776
	5.5	1.17215	1.0484	0.90108	3.81601
	5.6	1.15409	1.03178	0.892691	3.75722
	5.7	1.13686	1.01599	0.884722	3.70111
	5.8	1.12041	1.00096	0.877139	3.64756
	5.9	1.10471	0.986668	0.869908	3.59646
	6	1.08973	0.973058	0.863002	3.54768
	6.1	1.07543	0.960092	0.856392	3.50112
	6.2	1.06178	0.94773	0.850053	3.45667
	7	0.972408	0.866645	0.806769	3.16573
	7.5	0.930712	0.828021	0.784271	3.02998
	8	0.896921	0.795705	0.76389	2.91998
	8.5	0.869173	0.768004	0.744959	2.82964
	9	0.846034	0.743698	0.727059	2.75431
	9.5	0.826407	0.721912	0.709932	2.69041
	10	0.809457	0.70202	0.693414	2.63523
	10.5	0.79455	0.683573	0.677403	2.5867
	11	0.781207	0.666251	0.661835	2.54326
	11.5	0.769065	0.649823	0.646668	2.50373
	12	0.757851	0.634125	0.631872	2.46723
	12.5	0.747358	0.619035	0.617429	2.43307
	13	0.737432	0.604468	0.603324	2.40075
	13.5	0.727954	0.590359	0.589545	2.3699
	14	0.718837	0.576661	0.576082	2.34021
	14.5	0.710013	0.56334	0.562928	2.31149
	15	0.701433	0.550367	0.550075	2.28355
	15.5	0.693057	0.537722	0.537515	2.25629
	16	0.684858	0.525389	0.525241	2.22959
	16.5	0.676813	0.513353	0.513248	2.2034
	17	0.668905	0.501603	0.501529	2.17766
	17.5	0.661122	0.490129	0.490077	2.15232
	18	0.653454	0.478923	0.478886	2.12736
	18.5	0.645893	0.467977	0.467951	2.10274
	19	0.638433	0.457284	0.457265	2.07845
	19.5	0.631069	0.446837	0.446824	2.05448
	20	0.623798	0.43663	0.436621	2.03081

## Sheet: Data for Fig. 2
	Scenario S								Scenario HD								Scenario HE								Scenario HR								Scenario HF								Scenario LD								Scenario LE
		Effective doserate (mSv y-1)								Effective doserate (mSv y-1)								Effective doserate (mSv y-1)								Effective doserate (mSv y-1)								Effective doserate (mSv y-1)								Effective doserate (mSv y-1)
	Time (y)	Short-lived	Cs-134 external	Cs-134 internal	Cs-137 external	Cs-137 internal	Sum		Time (y)	Short-lived	Cs-134 external	Cs-134 internal	Cs-137 external	Cs-137 internal	Sum		Time (y)	Short-lived	Cs-134 external	Cs-134 internal	Cs-137 external	Cs-137 internal	Sum		Time (y)	Short-lived	Cs-134 external	Cs-134 internal	Cs-137 external	Cs-137 internal	Sum		Time (y)	Short-lived	Cs-134 external	Cs-134 internal	Cs-137 external	Cs-137 internal	Sum		Time (y)	Short-lived	Cs-134 external	Cs-134 internal	Cs-137 external	Cs-137 internal	Sum		Time (y)
	0.00274	4.38369	0.264456	0.0007136	0.171072	0.0007788	4.82071		0.00274	29.2246	1.76304	0.0047573	1.14048	0.005192	32.138		0.00274	63.1474	3.80951	0.008495	2.4643	0.005192	69.435		0.0027	0	0	0.004757	0	0.005192	0.00995		0.002738	29.2246	1.76304	0.000432	1.14048	0.000472	32.129		0.002738	1.46123	0.088152	0.000238	0.057024	0.00026	1.6069		0.002738
	0.00548	4.31745	0.304576	0.0014213	0.197194	0.0015526	4.82219		0.00548	28.783	2.03051	0.00947551	1.31463	0.010351	32.148		0.00548	62.1932	4.38744	0.016921	2.8406	0.010351	69.448		0.0055	0	0	0.009476	0	0.010351	0.019826		0.005476	28.783	2.03051	0.000861	1.31463	0.000941	32.1299		0.005476	1.43915	0.101525	0.000474	0.065731	0.000518	1.6074		0.005476
	0.00821	3.92489	0.322053	0.0021232	0.20869	0.0023213	4.46008		0.00821	26.1659	2.14702	0.0141549	1.39126	0.015475	29.734		0.00821	56.5383	4.6392	0.025277	3.00619	0.015475	64.224		0.0082	0	0	0.014155	0	0.015475	0.02963		0.008214	26.1659	2.14702	0.001287	1.39126	0.001407	29.7069		0.008214	1.3083	0.107351	0.000708	0.069563	0.000774	1.48669		0.008214
	0.01095	3.56432	0.338305	0.0028193	0.21941	0.003085	4.12794		0.01095	23.7621	2.25537	0.0187957	1.46273	0.020567	27.52		0.01095	51.3442	4.87331	0.033564	3.16061	0.020567	59.432		0.011	0	0	0.018796	0	0.020567	0.039363		0.010951	23.7621	2.25537	0.001709	1.46273	0.00187	27.4838		0.010951	1.18811	0.112768	0.00094	0.073137	0.001028	1.37598		0.010951
	0.01369	3.23742	0.353433	0.0035097	0.229418	0.0038438	3.82762		0.01369	21.5828	2.35622	0.0233981	1.52946	0.025625	25.517		0.01369	46.6352	5.09122	0.041782	3.30479	0.025625	55.099		0.0137	0	0	0.023398	0	0.025625	0.049023		0.013689	21.5828	2.35622	0.002127	1.52946	0.00233	25.4729		0.013689	1.07914	0.117811	0.00117	0.076473	0.001281	1.27587		0.013689
	0.01643	2.94144	0.367244	0.0041944	0.238589	0.0045975	3.55606		0.01643	19.6096	2.4483	0.0279625	1.59059	0.03065	23.707		0.01643	42.3716	5.29018	0.049933	3.43689	0.03065	51.179		0.0164	0	0	0.027962	0	0.03065	0.058613		0.016427	19.6096	2.4483	0.002542	1.59059	0.002786	23.6538		0.016427	0.980479	0.122415	0.001398	0.07953	0.001533	1.18535		0.016427
	0.01916	2.67384	0.379598	0.0048733	0.246827	0.0053463	3.31048		0.01916	17.8256	2.53065	0.032489	1.64552	0.035642	22.07		0.01916	38.5168	5.46813	0.058016	3.55557	0.035642	47.634		0.0192	0	0	0.032489	0	0.035642	0.068131		0.019165	17.8256	2.53065	0.002954	1.64552	0.00324	22.0079		0.019165	0.891279	0.126533	0.001624	0.082276	0.001782	1.10349		0.019165
	0.0219	2.43225	0.390406	0.0055467	0.254074	0.0060902	3.08837		0.0219	16.215	2.6027	0.0369779	1.69382	0.040602	20.589		0.0219	35.0368	5.62382	0.066032	3.65995	0.040602	44.427		0.0219	0	0	0.036978	0	0.040602	0.077579		0.021903	16.215	2.6027	0.003362	1.69382	0.003691	20.5186		0.021903	0.810751	0.130135	0.001849	0.084691	0.00203	1.02946		0.021903
	0.02464	2.21448	0.399637	0.0062144	0.260306	0.0068293	2.88746		0.02464	14.7632	2.66425	0.0414294	1.73537	0.045528	19.25		0.02464	31.8997	5.7568	0.073981	3.74972	0.045528	41.526		0.0246	0	0	0.041429	0	0.045528	0.086958		0.024641	14.7632	2.66425	0.003766	1.73537	0.004139	19.1707		0.024641	0.738159	0.133212	0.002071	0.086769	0.002276	0.962488		0.024641
	0.02738	2.01843	0.407314	0.0068766	0.265535	0.0075634	2.70572		0.02738	13.4562	2.71543	0.0458438	1.77023	0.050423	18.038		0.02738	29.0756	5.86739	0.081864	3.82505	0.050423	38.9		0.0274	0	0	0.045844	0	0.050423	0.096267		0.027379	13.4562	2.71543	0.004168	1.77023	0.004584	17.9506		0.027379	0.67281	0.135771	0.002292	0.088512	0.002521	0.901906		0.027379
	0.03012	1.84215	0.413506	0.0075332	0.269804	0.0082928	2.54128		0.03012	12.281	2.75671	0.0502214	1.79869	0.055285	16.942		0.03012	26.5362	5.95659	0.089681	3.88654	0.055285	36.524		0.0301	0	0	0.050221	0	0.055285	0.105507		0.030116	12.281	2.75671	0.004566	1.79869	0.005026	16.846		0.030116	0.614049	0.137835	0.002511	0.089935	0.002764	0.847094		0.030116
	0.03285	1.68379	0.418319	0.0081843	0.273179	0.0090173	2.39249		0.03285	11.2252	2.78879	0.0545623	1.8212	0.060115	15.95		0.03285	24.255	6.02592	0.097433	3.93517	0.060115	34.374		0.0329	0	0	0.054562	0	0.060115	0.114678		0.032854	11.2252	2.78879	0.00496	1.8212	0.005465	15.8456		0.032854	0.561262	0.13944	0.002728	0.09106	0.003006	0.797495		0.032854
	0.03559	1.54162	0.421887	0.00883	0.275747	0.009737	2.25782		0.03559	10.2775	2.81258	0.0588668	1.83831	0.064914	15.052		0.03559	22.2071	6.07732	0.105119	3.97215	0.064914	32.427		0.0356	0	0	0.058867	0	0.064914	0.12378		0.035592	10.2775	2.81258	0.005352	1.83831	0.005901	14.9396		0.035592	0.513873	0.140629	0.002943	0.091916	0.003246	0.752607		0.035592
	0.03833	1.41404	0.424361	0.0094703	0.277603	0.010452	2.13592		0.03833	9.4269	2.82907	0.0631351	1.85068	0.06968	14.239		0.03833	20.3693	6.11295	0.112741	3.99889	0.06968	30.664		0.0383	0	0	0.063135	0	0.06968	0.132815		0.03833	9.4269	2.82907	0.00574	1.85068	0.006335	14.1187		0.03833	0.471345	0.141454	0.003157	0.092534	0.003484	0.711974		0.03833
	0.04107	1.29954	0.425898	0.0101051	0.278849	0.0111623	2.02556		0.04107	8.66363	2.83932	0.0673676	1.85899	0.074415	13.504		0.04107	18.72	6.1351	0.120299	4.01684	0.074415	29.067		0.0411	0	0	0.067368	0	0.074415	0.141783		0.041068	8.66363	2.83932	0.006124	1.85899	0.006765	13.3748		0.041068	0.433182	0.141966	0.003368	0.09295	0.003721	0.675186		0.041068
	0.04381	1.19677	0.426657	0.0107346	0.279586	0.0118678	1.92562		0.04381	7.97849	2.84438	0.0715643	1.86391	0.079119	12.837		0.04381	17.2396	6.14602	0.127793	4.02746	0.079119	27.62		0.0438	0	0	0.071564	0	0.079119	0.150683		0.043806	7.97849	2.84438	0.006506	1.86391	0.007193	12.7005		0.043806	0.398925	0.142219	0.003578	0.093195	0.003956	0.641873		0.043806
	0.04654	1.10447	0.426788	0.0113588	0.279913	0.0125687	1.8351		0.04654	7.36313	2.84525	0.0757255	1.86608	0.083791	12.234		0.04654	15.91	6.14791	0.135224	4.03216	0.083791	26.309		0.0465	0	0	0.075726	0	0.083791	0.159517		0.046543	7.36313	2.84525	0.006884	1.86608	0.007617	12.089		0.046543	0.368157	0.142263	0.003786	0.093304	0.00419	0.611699		0.046543
	0.04928	1.02149	0.426429	0.0119777	0.279919	0.0132649	1.75309		0.04928	6.80996	2.84286	0.0798516	1.86613	0.088433	11.687		0.04928	14.7147	6.14274	0.142592	4.03225	0.088433	25.121		0.0493	0	0	0.079852	0	0.088433	0.168284		0.049281	6.80996	2.84286	0.007259	1.86613	0.008039	11.5343		0.049281	0.340498	0.142143	0.003993	0.093306	0.004422	0.584362		0.049281
	0.05202	0.94682	0.425707	0.0125914	0.279686	0.0139565	1.67876		0.05202	6.31214	2.83805	0.0839426	1.86457	0.093043	11.192		0.05202	13.639	6.13234	0.149897	4.02889	0.093043	24.043		0.052	0	0	0.083943	0	0.093043	0.176986		0.052019	6.31214	2.83805	0.007631	1.86457	0.008458	11.0308		0.052019	0.315607	0.141902	0.004197	0.093229	0.004652	0.559587		0.052019
	0.05476	0.879525	0.424731	0.0131998	0.279285	0.0146434	1.61138		0.05476	5.8635	2.83154	0.0879988	1.8619	0.097623	10.743		0.05476	12.6696	6.11828	0.157141	4.02312	0.097623	23.066		0.0548	0	0	0.087999	0	0.097623	0.185622		0.054757	5.8635	2.83154	0.008	1.8619	0.008875	10.5738		0.054757	0.293175	0.141577	0.0044	0.093095	0.004881	0.537128		0.054757
	0.05749	0.818786	0.423594	0.0138031	0.278777	0.0153258	1.55029		0.05749	5.45857	2.82396	0.0920205	1.85851	0.102172	10.335		0.05749	11.7947	6.1019	0.164322	4.0158	0.102172	22.179		0.0575	0	0	0.092021	0	0.102172	0.194193		0.057495	5.45857	2.82396	0.008366	1.85851	0.009288	10.1587		0.057495	0.272929	0.141198	0.004601	0.092926	0.005109	0.516762		0.057495
	0.06023	0.763867	0.422374	0.0144012	0.278214	0.0160036	1.49486		0.06023	5.09244	2.81582	0.0960079	1.85476	0.106691	9.9657		0.06023	11.0036	6.08432	0.171443	4.00769	0.106691	21.374		0.0602	0	0	0.096008	0	0.106691	0.202699		0.060233	5.09244	2.81582	0.008728	1.85476	0.009699	9.78145		0.060233	0.254622	0.140791	0.0048	0.092738	0.005335	0.498286		0.060233
	0.06297	0.714117	0.421134	0.0149942	0.277636	0.0166769	1.44456		0.06297	4.76078	2.80756	0.0999611	1.85091	0.111179	9.6304		0.06297	10.2869	6.06646	0.178502	3.99936	0.111179	20.642		0.063	0	0	0.099961	0	0.111179	0.21114		0.062971	4.76078	2.80756	0.009087	1.85091	0.010107	9.43844		0.062971	0.238039	0.140378	0.004998	0.092545	0.005559	0.481519		0.062971
	0.06571	0.66896	0.419924	0.0155821	0.277077	0.0173457	1.39889		0.06571	4.45973	2.79949	0.103881	1.84718	0.115638	9.3259		0.06571	9.63642	6.04903	0.185501	3.99131	0.115638	19.978		0.0657	0	0	0.103881	0	0.115638	0.219518		0.065708	4.45973	2.79949	0.009444	1.84718	0.010513	9.12636		0.065708	0.222987	0.139975	0.005194	0.092359	0.005782	0.466296		0.065708
	0.06845	0.627886	0.418782	0.0161649	0.276562	0.0180099	1.3574		0.06845	4.18591	2.79188	0.107766	1.84375	0.120066	9.0494		0.06845	9.04474	6.03259	0.19244	3.98389	0.120066	19.374		0.0684	0	0	0.107766	0	0.120066	0.227833		0.068446	4.1859	2.79188	0.009797	1.84375	0.010915	8.84225		0.068446	0.209295	0.139594	0.005388	0.092187	0.006003	0.452468		0.068446
	0.07118	0.590445	0.417737	0.0167428	0.27611	0.0186697	1.3197		0.07118	3.9363	2.78492	0.111619	1.84073	0.124465	8.798		0.07118	8.5054	6.01754	0.199319	3.97738	0.124465	18.824		0.0712	0	0	0.111619	0	0.124465	0.236084		0.071184	3.9363	2.78492	0.010147	1.84073	0.011315	8.58341		0.071184	0.196815	0.139246	0.005581	0.092037	0.006223	0.439901		0.071184
	0.07392	0.55624	0.416808	0.0173156	0.275733	0.0193251	1.28542		0.07392	3.70827	2.77872	0.115438	1.83822	0.128834	8.5695		0.07392	8.01267	6.00415	0.206139	3.97195	0.128834	18.324		0.0739	0	0	0.115438	0	0.128834	0.244272		0.073922	3.70827	2.77872	0.010494	1.83822	0.011712	8.34741		0.073922	0.185413	0.138936	0.005772	0.091911	0.006442	0.428474		0.073922
	0.07666	0.524922	0.416006	0.0178836	0.275439	0.0199761	1.25423		0.07666	3.49948	2.77338	0.119224	1.83626	0.133174	8.3615		0.07666	7.56154	5.9926	0.212899	3.96773	0.133174	17.868		0.0767	0	0	0.119224	0	0.133174	0.252398		0.07666	3.49948	2.77338	0.010839	1.83626	0.012107	8.13207		0.07666	0.174974	0.138669	0.005961	0.091813	0.006659	0.418076		0.07666
	0.0794	0.496185	0.415338	0.0184465	0.275234	0.0206226	1.22583		0.0794	3.3079	2.76892	0.122977	1.83489	0.137484	8.1722		0.0794	7.14758	5.98298	0.219602	3.96477	0.137484	17.452		0.0794	0	0	0.122977	0	0.137484	0.260461		0.079398	3.3079	2.76892	0.01118	1.83489	0.012499	7.93539		0.079398	0.165395	0.138446	0.006149	0.091745	0.006874	0.408609		0.079398
	0.08214	0.469756	0.414805	0.0190047	0.275118	0.0212648	1.19995		0.08214	3.13171	2.76537	0.126698	1.83412	0.141765	7.9997		0.08214	6.76687	5.97529	0.226246	3.96309	0.141765	17.073		0.0821	0	0	0.126698	0	0.141765	0.268463		0.082136	3.13171	2.76537	0.011518	1.83412	0.012888	7.7556		0.082136	0.156585	0.138268	0.006335	0.091706	0.007088	0.399983		0.082136
	0.08487	0.445398	0.414403	0.0195579	0.275088	0.0219027	1.17635		0.08487	2.96932	2.76269	0.130386	1.83392	0.146018	7.8423		0.08487	6.41599	5.96951	0.232832	3.96266	0.146018	16.727		0.0849	0	0	0.130386	0	0.146018	0.276404		0.084873	2.96932	2.76269	0.011853	1.83392	0.013274	7.59106		0.084873	0.148466	0.138134	0.006519	0.091696	0.007301	0.392117		0.084873
	0.08761	0.422901	0.414128	0.0201063	0.275143	0.0225362	1.15481		0.08761	2.81934	2.76086	0.134042	1.83428	0.150241	7.6988		0.08761	6.09192	5.96555	0.239361	3.96345	0.150241	16.411		0.0876	0	0	0.134042	0	0.150241	0.284283		0.087611	2.81934	2.76086	0.012186	1.83428	0.013658	7.44032		0.087611	0.140967	0.138043	0.006702	0.091714	0.007512	0.384938		0.087611
	0.09035	0.402079	0.413972	0.02065	0.275276	0.0231654	1.13514		0.09035	2.68053	2.75981	0.137667	1.83517	0.154436	7.5676		0.09035	5.79197	5.96329	0.245833	3.96536	0.154436	16.121		0.0903	0	0	0.137667	0	0.154436	0.292102		0.090349	2.68053	2.75981	0.012515	1.83517	0.01404	7.30206		0.090349	0.134026	0.137991	0.006883	0.091759	0.007722	0.378381		0.090349
	0.13142	0.213291	0.418758	0.0282507	0.28208	0.0321026	0.974483		0.13142	1.42194	2.79172	0.188338	1.88053	0.214017	6.4966		0.13142	3.07247	6.03224	0.336318	4.06338	0.214017	13.718		0.1314	0	0	0.188338	0	0.214017	0.402356		0.131417	1.42194	2.79172	0.017122	1.88053	0.019456	6.13077		0.131417	0.071097	0.139586	0.009417	0.094027	0.010701	0.324828		0.131417
	0.17248	0.130018	0.421958	0.0348812	0.288181	0.0401508	0.915189		0.17248	0.86679	2.81306	0.232542	1.9212	0.267672	6.1013		0.17248	1.87292	6.07834	0.415253	4.15126	0.267672	12.785		0.1725	0	0	0.232542	0	0.267672	0.500213		0.172485	0.866789	2.81306	0.02114	1.9212	0.024334	5.64652		0.172485	0.043339	0.140653	0.011627	0.09606	0.013384	0.305063		0.172485
	0.21355	0.093267	0.412849	0.0406341	0.285381	0.0473788	0.87951		0.21355	0.62178	2.75233	0.270894	1.90254	0.315858	5.8634		0.21355	1.34352	5.94712	0.48374	4.11093	0.315858	12.201		0.2136	0	0	0.270894	0	0.315858	0.586753		0.213552	0.62178	2.75233	0.024627	1.90254	0.028714	5.32999		0.213552	0.031089	0.137616	0.013545	0.095127	0.015793	0.29317		0.213552
	0.29843	0.0573971	0.382869	0.0500975	0.27182	0.0599878	0.822171		0.29843	0.38265	2.55246	0.333983	1.81213	0.399919	5.4811		0.29843	0.82681	5.51525	0.596399	3.91558	0.399919	11.254		0.2984	0	0	0.333983	0	0.399919	0.733902		0.298426	0.382647	2.55246	0.030362	1.81213	0.036356	4.81396		0.298426	0.019132	0.127623	0.016699	0.090607	0.019996	0.274057		0.298426
	0.3833	0.0418824	0.349401	0.0568173	0.254773	0.0698686	0.772742		0.3833	0.27922	2.32934	0.378782	1.69849	0.465791	5.1516		0.3833	0.60332	5.03315	0.676396	3.67002	0.465791	10.449		0.3833	0	0	0.378782	0	0.465791	0.844573		0.383299	0.279216	2.32934	0.034435	1.69849	0.042345	4.38382		0.383299	0.013961	0.116467	0.018939	0.084924	0.02329	0.257581		0.383299
	0.46543	0.0331456	0.319399	0.0612172	0.238993	0.0772427	0.729997		0.46543	0.22097	2.12932	0.408115	1.59329	0.514951	4.8667		0.46543	0.47746	4.60096	0.728777	3.44272	0.514951	9.7649		0.4654	0	0	0.408115	0	0.514951	0.923066		0.465435	0.22097	2.12932	0.037101	1.59329	0.046814	4.0275		0.465435	0.011049	0.106466	0.020406	0.079664	0.025748	0.243333		0.465435
	0.55031	0.0270955	0.291817	0.0640257	0.224265	0.0829646	0.690168		0.55031	0.18064	1.94545	0.426838	1.4951	0.553097	4.6011		0.55031	0.39031	4.20364	0.762211	3.23055	0.553097	9.1398		0.5503	0	0	0.426838	0	0.553097	0.979935		0.550308	0.180637	1.94545	0.038803	1.4951	0.050282	3.71027		0.550308	0.009032	0.097272	0.021342	0.074755	0.027655	0.230056		0.550308
	0.63244	0.0228774	0.268314	0.0654058	0.211602	0.0869633	0.655162		0.63244	0.15252	1.78876	0.436038	1.41068	0.579755	4.3677		0.63244	0.32955	3.86509	0.77864	3.04813	0.579755	8.6012		0.6324	0	0	0.436038	0	0.579755	1.01579		0.632444	0.152516	1.78876	0.03964	1.41068	0.052705	3.4443		0.632444	0.007626	0.089438	0.021802	0.070534	0.028988	0.218387		0.632444
	1.17454	0.0100624	0.168051	0.0572261	0.157179	0.0901808	0.482699		1.17454	0.06708	1.12034	0.381507	1.04786	0.601205	3.218		1.17454	0.14495	2.42079	0.681263	2.26417	0.601205	6.1124		1.1745	0	0	0.381507	0	0.601205	0.982712		1.17454	0.067082	1.12034	0.034682	1.04786	0.054655	2.32462		1.17454	0.003354	0.056017	0.019075	0.052393	0.03006	0.1609		1.17454
	2.17659	0.0032779	0.0893671	0.0303065	0.114568	0.0653844	0.302904		2.17659	0.02185	0.595781	0.202043	0.763787	0.435896	2.0194		2.17659	0.04722	1.28734	0.360792	1.65036	0.435896	3.7816		2.1766	0	0	0.202043	0	0.435896	0.637939		2.17659	0.021853	0.595781	0.018368	0.763787	0.039627	1.43941		2.17659	0.001093	0.029789	0.010102	0.038189	0.021795	0.100968		2.17659
	3.17591	0.0012341	0.0531268	0.0157394	0.093273	0.0464484	0.209822		3.17591	0.00823	0.354178	0.104929	0.621822	0.309656	1.3988		3.17591	0.01778	0.765295	0.187374	1.34361	0.309656	2.6237		3.1759	0	0	0.104929	0	0.309656	0.414585		3.17591	0.008227	0.354178	0.009539	0.621822	0.028151	1.02192		3.17591	0.000411	0.017709	0.005246	0.031091	0.015483	0.069941		3.17591
	4.17522	0.0004978	0.0330685	0.0090736	0.079509	0.0366276	0.158776		4.17522	0.00332	0.220457	0.0604907	0.53006	0.244184	1.0585		4.17522	0.00717	0.476354	0.108019	1.14533	0.244184	1.9811		4.1752	0	0	0.060491	0	0.244184	0.304675		4.17522	0.003319	0.220457	0.005499	0.53006	0.022199	0.781533		4.17522	0.000166	0.011023	0.003025	0.026503	0.012209	0.052926		4.17522
	5.17454	0.0002105	0.0211539	0.0057434	0.069655	0.0317137	0.128476		5.17454	0.0014	0.141026	0.0382896	0.464364	0.211425	0.8565		5.17454	0.00303	0.304723	0.068374	1.00338	0.211425	1.5909		5.1745	0	0	0.03829	0	0.211425	0.249714		5.17454	0.001403	0.141026	0.003481	0.464364	0.01922	0.629494		5.17454	7.02e-05	0.007051	0.001914	0.023218	0.010571	0.042825		5.17454
	6.17659	9.166e-05	0.0137284	0.0038338	0.06196	0.0289817	0.108596		6.17659	0.00061	0.091522	0.0255587	0.413067	0.193211	0.724		6.17659	0.00132	0.197758	0.045641	0.892539	0.193211	1.3305		6.1766	0	0	0.025559	0	0.193211	0.21877		6.17659	0.000611	0.091522	0.002324	0.413067	0.017565	0.525089		6.17659	3.06e-05	0.004576	0.001278	0.020653	0.009661	0.036199		6.17659
	7.17591	4.083e-05	0.0089838	0.0026284	0.055528	0.0271792	0.0943601		7.17591	0.00027	0.059892	0.017523	0.370185	0.181195	0.6291		7.17591	0.00059	0.129412	0.031291	0.799881	0.181195	1.1424		7.1759	0	0	0.017523	0	0.181195	0.198718		7.17591	0.000272	0.059892	0.001593	0.370185	0.016472	0.448414		7.17591	1.36e-05	0.002995	0.000876	0.018509	0.00906	0.031453		7.17591
	8.17522	1.841e-05	0.0058896	0.0018218	0.049854	0.0257688	0.0833523		8.17522	0.00012	0.039264	0.0121456	0.332358	0.171792	0.5557		8.17522	0.00027	0.08484	0.021689	0.718145	0.171792	0.9967		8.1752	0	0	0.012146	0	0.171792	0.183938		8.17522	0.000123	0.039264	0.001104	0.332358	0.015617	0.388466		8.17522	6.14e-06	0.001963	0.000607	0.016618	0.00859	0.027784		8.17522
	9.17454	8.355e-06	0.0038572	0.0012684	0.044713	0.0245397	0.0743867		9.17454	5.6e-05	0.025714	0.00845567	0.298088	0.163598	0.4959		9.17454	0.00012	0.055563	0.015099	0.644097	0.163598	0.8785		9.1745	0	0	0.008456	0	0.163598	0.172053		9.17454	5.57e-05	0.025714	0.000769	0.298088	0.014873	0.339499		9.17454	2.79e-06	0.001286	0.000423	0.014904	0.00818	0.024796		9.17454
	10.1766	3.228e-06	0.0025344	0.0008837	0.039983	0.0234064	0.0668108		10.1766	2.2e-05	0.016896	0.00589109	0.266554	0.156042	0.4454		10.1766	4.7e-05	0.036509	0.01052	0.575959	0.156042	0.7791		10.177	0	0	0.005891	0	0.156042	0.161934		10.1766	2.15e-05	0.016896	0.000536	0.266554	0.014186	0.298193		10.1766	1.08e-06	0.000845	0.000295	0.013328	0.007802	0.02227		10.1766
	11.1759	1.117e-06	0.0016622	0.0006167	0.03568	0.0223428	0.0603028		11.1759	7.4e-06	0.011081	0.00411105	0.237867	0.148952	0.402		11.1759	1.6e-05	0.023944	0.007341	0.513974	0.148952	0.6942		11.176	0	0	0.004111	0	0.148952	0.153063		11.1759	7.45e-06	0.011081	0.000374	0.237867	0.013541	0.262871		11.1759	3.72e-07	0.000554	0.000206	0.011893	0.007448	0.020101		11.1759
	12.1752	3.872e-07	0.001092	0.0004304	0.031762	0.0213325	0.0546168		12.1752	2.6e-06	0.00728	0.00286953	0.211743	0.142216	0.3641		12.1752	5.6e-06	0.015731	0.005124	0.457527	0.142216	0.6206		12.175	0	0	0.00287	0	0.142216	0.145086		12.1752	2.58e-06	0.00728	0.000261	0.211743	0.012929	0.232216		12.1752	1.29e-07	0.000364	0.000143	0.010587	0.007111	0.018206		12.1752
	13.1745	1.343e-07	0.0007182	0.0003005	0.028216	0.0203695	0.0496038		13.1745	9e-07	0.004788	0.00200311	0.188104	0.135796	0.3307		13.1745	1.9e-06	0.010346	0.003577	0.406447	0.135796	0.5562		13.175	0	0	0.002003	0	0.135796	0.137799		13.1745	8.96e-07	0.004788	0.000182	0.188104	0.012345	0.20542		13.1745	4.48e-08	0.000239	0.0001	0.009405	0.00679	0.016535		13.1745
	14.1766	4.65e-08	0.0004721	0.0002095	0.025016	0.0194479	0.0451454		14.1766	3.1e-07	0.003147	0.00139695	0.166772	0.129653	0.301		14.1766	6.7e-07	0.0068	0.002495	0.360355	0.129653	0.4993		14.177	0	0	0.001397	0	0.129653	0.13105		14.1766	3.1e-07	0.003147	0.000127	0.166772	0.011787	0.181833		14.1766	1.55e-08	0.000157	6.98e-05	0.008339	0.006483	0.015048		14.1766
	15.1786	1.614e-08	0.0003107	0.0001461	0.02215	0.0185682	0.0411746		15.1786	1.1e-07	0.002071	0.000974222	0.147664	0.123788	0.2745		15.1786	2.3e-07	0.004475	0.00174	0.319067	0.123788	0.4491		15.179	0	0	0.000974	0	0.123788	0.124762		15.1786	1.08e-07	0.002071	8.86e-05	0.147664	0.011253	0.161077		15.1786	5.38e-09	0.000104	4.87e-05	0.007383	0.006189	0.013725		15.1786
	16.1786	5.607e-09	0.0002045	0.000102	0.019597	0.0177299	0.0376333		16.1786	3.7e-08	0.001363	0.000679918	0.130646	0.118199	0.2509		16.1786	8.1e-08	0.002946	0.001214	0.282294	0.118199	0.4047		16.179	0	0	0.00068	0	0.118199	0.118879		16.1786	3.74e-08	0.001363	6.18e-05	0.130646	0.010745	0.142817		16.1786	1.87e-09	6.82e-05	3.4e-05	0.006532	0.00591	0.012544		16.1786
	17.1786	1.948e-09	0.0001347	7.118e-05	0.017325	0.0169295	0.03446		17.1786	1.3e-08	0.000898	0.00047452	0.115498	0.112863	0.2297		17.1786	2.8e-08	0.00194	0.000847	0.249563	0.112863	0.3652		17.179	0	0	0.000475	0	0.112863	0.113338		17.1786	1.3e-08	0.000898	4.31e-05	0.115498	0.01026	0.126699		17.1786	6.49e-10	4.49e-05	2.37e-05	0.005775	0.005643	0.011487		17.1786
	18.1786	0	8.861e-05	4.968e-05	0.015307	0.0161652	0.0316102		18.1786	0	0.000591	0.000331171	0.102045	0.107768	0.2107		18.1786	0	0.001276	0.000591	0.220494	0.107768	0.3301		18.179	0	0	0.000331	0	0.107768	0.108099		18.1786	0	0.000591	3.01e-05	0.102045	0.009797	0.112463		18.1786	0	2.95e-05	1.66e-05	0.005102	0.005388	0.010537		18.1786
	19.1786	0	5.835e-05	3.467e-05	0.013518	0.0154353	0.0290459		19.1786	0	0.000389	0.000231127	0.090117	0.102902	0.1936		19.1786	0	0.000841	0.000413	0.194721	0.102902	0.2989		19.179	0	0	0.000231	0	0.102902	0.103133		19.1786	0	0.000389	2.1e-05	0.090117	0.009355	0.099882		19.1786	0	1.94e-05	1.16e-05	0.004506	0.005145	0.009682		19.1786
	20.1786	0	3.842e-05	2.42e-05	0.011933	0.0147384	0.0267344		20.1786	0	0.000256	0.000161305	0.079555	0.098256	0.1782		20.1786	0	0.000553	0.000288	0.1719	0.098256	0.271		20.179	0	0	0.000161	0	0.098256	0.098418		20.1786	0	0.000256	1.47e-05	0.079555	0.008932	0.088758		20.1786	0	1.28e-05	8.07e-06	0.003978	0.004913	0.008911		20.1786
	21.1786	0	2.53e-05	1.689e-05	0.010532	0.014073	0.0246472		21.1786	0	0.000169	0.000112576	0.070213	0.09382	0.1643		21.1786	0	0.000365	0.000201	0.151713	0.09382	0.2461		21.179	0	0	0.000113	0	0.09382	0.093933		21.1786	0	0.000169	1.02e-05	0.070213	0.008529	0.078921		21.1786	0	8.43e-06	5.63e-06	0.003511	0.004691	0.008216		21.1786
	22.1786	0	1.665e-05	1.179e-05	0.009293	0.0134376	0.0227594		22.1786	0	0.000111	7.85672e-05	0.061956	0.089584	0.1517		22.1786	0	0.00024	0.00014	0.133871	0.089584	0.2238		22.179	0	0	7.86e-05	0	0.089584	0.089663		22.1786	0	0.000111	7.14e-06	0.061956	0.008144	0.070218		22.1786	0	5.55e-06	3.93e-06	0.003098	0.004479	0.007586		22.1786
	23.1786	0	1.096e-05	8.225e-06	0.008199	0.0128309	0.0210493		23.1786	0	7.31e-05	5.48325e-05	0.054661	0.08554	0.1403		23.1786	0	0.000158	9.79e-05	0.118109	0.08554	0.2039		23.179	0	0	5.48e-05	0	0.08554	0.085594		23.1786	0	7.31e-05	4.98e-06	0.054661	0.007776	0.062515		23.1786	0	3.65e-06	2.74e-06	0.002733	0.004277	0.007016		23.1786
	24.1786	0	7.221e-06	5.74e-06	0.007233	0.0122516	0.0194976		24.1786	0	4.81e-05	3.82679e-05	0.04822	0.081678	0.13		24.1786	0	0.000104	6.83e-05	0.104191	0.081678	0.186		24.179	0	0	3.83e-05	0	0.081678	0.081716		24.1786	0	4.81e-05	3.48e-06	0.04822	0.007425	0.055697		24.1786	0	2.41e-06	1.91e-06	0.002411	0.004084	0.006499		24.1786
	25.1786	0	4.755e-06	4.006e-06	0.00638	0.0116985	0.0180874		25.1786	0	3.17e-05	2.67074e-05	0.042534	0.07799	0.1206		25.1786	0	6.85e-05	4.77e-05	0.091906	0.07799	0.17		25.179	0	0	2.67e-05	0	0.07799	0.078017		25.1786	0	3.17e-05	2.43e-06	0.042534	0.00709	0.049658		25.1786	0	1.59e-06	1.34e-06	0.002127	0.003899	0.006029		25.1786
	26.1786	0	3.129e-06	2.796e-06	0.005627	0.0111703	0.0168037		26.1786	0	2.09e-05	1.86393e-05	0.037516	0.074469	0.112		26.1786	0	4.51e-05	3.33e-05	0.081064	0.074469	0.1556		26.179	0	0	1.86e-05	0	0.074469	0.074487		26.1786	0	2.09e-05	1.69e-06	0.037516	0.00677	0.044309		26.1786	0	1.04e-06	9.32e-07	0.001876	0.003723	0.005601		26.1786
	27.1786	0	2.061e-06	1.951e-06	0.004963	0.010666	0.0156334		27.1786	0	1.37e-05	1.30085e-05	0.033089	0.071107	0.1042		27.1786	0	2.97e-05	2.32e-05	0.071498	0.071107	0.1427		27.179	0	0	1.3e-05	0	0.071107	0.07112		27.1786	0	1.37e-05	1.18e-06	0.033089	0.006464	0.039568		27.1786	0	6.87e-07	6.5e-07	0.001654	0.003555	0.005211		27.1786
	28.1786	0	1.357e-06	1.362e-06	0.004377	0.0101844	0.0145646		28.1786	0	9.05e-06	9.07868e-06	0.029183	0.067896	0.0971		28.1786	0	1.95e-05	1.62e-05	0.063058	0.067896	0.131		28.179	0	0	9.08e-06	0	0.067896	0.067905		28.1786	0	9.05e-06	8.25e-07	0.029183	0.006172	0.035365		28.1786	0	4.52e-07	4.54e-07	0.001459	0.003395	0.004855		28.1786
	29.1786	0	8.937e-07	9.504e-07	0.003861	0.0097246	0.0135871		29.1786	0	5.96e-06	6.33607e-06	0.025738	0.064831	0.0906		29.1786	0	1.29e-05	1.13e-05	0.055613	0.064831	0.1205		29.179	0	0	6.34e-06	0	0.064831	0.064837		29.1786	0	5.96e-06	5.76e-07	0.025738	0.005894	0.031638		29.1786	0	2.98e-07	3.17e-07	0.001287	0.003242	0.004529		29.1786
	30.1786	0	5.881e-07	6.633e-07	0.003405	0.0092856	0.0126916		30.1786	0	3.92e-06	4.42198e-06	0.022699	0.061904	0.0846		30.1786	0	8.47e-06	7.9e-06	0.049046	0.061904	0.111		30.179	0	0	4.42e-06	0	0.061904	0.061908		30.1786	0	3.92e-06	4.02e-07	0.022699	0.005628	0.02833		30.1786	0	1.96e-07	2.21e-07	0.001135	0.003095	0.004231		30.1786
	31.1786	0	3.873e-07	4.629e-07	0.003003	0.0088663	0.0118699		31.1786	0	2.58e-06	3.08613e-06	0.020018	0.059109	0.0791		31.1786	0	5.58e-06	5.51e-06	0.043254	0.059109	0.1024		31.179	0	0	3.09e-06	0	0.059109	0.059112		31.1786	0	2.58e-06	2.81e-07	0.020018	0.005374	0.025394		31.1786	0	1.29e-07	1.54e-07	0.001001	0.002955	0.003957		31.1786
	32.1786	0	2.55e-07	3.231e-07	0.002648	0.008466	0.0111147		32.1786	0	1.7e-06	2.15383e-06	0.017654	0.05644	0.0741		32.1786	0	3.67e-06	3.85e-06	0.038145	0.05644	0.0946		32.179	0	0	2.15e-06	0	0.05644	0.056442		32.1786	0	1.7e-06	1.96e-07	0.017654	0.005131	0.022787		32.1786	0	8.5e-08	1.08e-07	0.000883	0.002822	0.003705		32.1786
	33.1786	0	1.68e-07	2.255e-07	0.002335	0.0080838	0.0104195		33.1786	0	1.12e-06	1.50317e-06	0.015569	0.053892	0.0695		33.1786	0	2.42e-06	2.68e-06	0.03364	0.053892	0.0875		33.179	0	0	1.5e-06	0	0.053892	0.053893		33.1786	0	1.12e-06	1.37e-07	0.015569	0.004899	0.020469		33.1786	0	5.6e-08	7.52e-08	0.000778	0.002695	0.003473		33.1786
	34.1786	0	1.105e-07	1.574e-07	0.002059	0.0077188	0.0097785		34.1786	0	7.37e-07	1.04907e-06	0.01373	0.051459	0.0652		34.1786	0	1.59e-06	1.87e-06	0.029667	0.051459	0.0811		34.179	0	0	1.05e-06	0	0.051459	0.05146		34.1786	0	7.37e-07	9.54e-08	0.01373	0.004678	0.018409		34.1786	0	3.68e-08	5.25e-08	0.000686	0.002573	0.00326		34.1786
	35.1786	0	7.278e-08	1.098e-07	0.001816	0.0073703	0.0091867		35.1786	0	4.85e-07	7.32152e-07	0.012108	0.049135	0.0612		35.1786	0	1.05e-06	1.31e-06	0.026162	0.049135	0.0753		35.179	0	0	7.32e-07	0	0.049135	0.049136		35.1786	0	4.85e-07	6.66e-08	0.012108	0.004467	0.016575		35.1786	0	2.43e-08	3.66e-08	0.000605	0.002457	0.003062		35.1786
	36.1786	0	4.793e-08	7.665e-08	0.001602	0.0070375	0.0086393		36.1786	0	3.2e-07	5.10974e-07	0.010678	0.046917	0.0576		36.1786	0	6.9e-07	9.12e-07	0.023072	0.046917	0.07		36.179	0	0	5.11e-07	0	0.046917	0.046918		36.1786	0	3.2e-07	4.65e-08	0.010678	0.004265	0.014943		36.1786	0	1.6e-08	2.55e-08	0.000534	0.002346	0.00288		36.1786
	37.1786	0	3.156e-08	5.349e-08	0.001412	0.0067198	0.0081323		37.1786	0	2.1e-07	3.56612e-07	0.009416	0.044799	0.0542		37.1786	0	4.55e-07	6.37e-07	0.020346	0.044799	0.0651		37.179	0	0	3.57e-07	0	0.044799	0.044799		37.1786	0	2.1e-07	3.24e-08	0.009416	0.004073	0.013489		37.1786	0	1.05e-08	1.78e-08	0.000471	0.00224	0.002711		37.1786
	38.1786	0	2.077e-08	3.733e-08	0.001246	0.0064164	0.0076621		38.1786	0	1.38e-07	2.48881e-07	0.008304	0.042776	0.0511		38.1786	0	2.99e-07	4.44e-07	0.017943	0.042776	0.0607		38.179	0	0	2.49e-07	0	0.042776	0.042776		38.1786	0	1.38e-07	2.26e-08	0.008304	0.003889	0.012193		38.1786	0	6.92e-09	1.24e-08	0.000415	0.002139	0.002554		38.1786
	39.1786	0	1.368e-08	2.605e-08	0.001098	0.0061267	0.0072252		39.1786	0	9.12e-08	1.73696e-07	0.007323	0.040845	0.0482		39.1786	0	1.97e-07	3.1e-07	0.015823	0.040845	0.0567		39.179	0	0	1.74e-07	0	0.040845	0.040845		39.1786	0	9.12e-08	1.58e-08	0.007323	0.003713	0.011036		39.1786	0	4.56e-09	8.68e-09	0.000366	0.002042	0.002408		39.1786
	40.1786	0	9.008e-09	1.818e-08	0.000969	0.0058501	0.0068188		40.1786	0	6.01e-08	1.21223e-07	0.006458	0.039001	0.0455		40.1786	0	1.3e-07	2.16e-07	0.013954	0.039001	0.053		40.179	0	0	1.21e-07	0	0.039001	0.039001		40.1786	0	6.01e-08	1.1e-08	0.006458	0.003546	0.010004		40.1786	0	3e-09	6.06e-09	0.000323	0.00195	0.002273		40.1786
	41.1786	0	5.932e-09	1.269e-08	0.000854	0.005586	0.0064403		41.1786	0	3.95e-08	8.46025e-08	0.005695	0.03724	0.0429		41.1786	0	8.55e-08	1.51e-07	0.012306	0.03724	0.0495		41.179	0	0	8.46e-08	0	0.03724	0.03724		41.1786	0	3.95e-08	7.69e-09	0.005695	0.003385	0.009081		41.1786	0	1.98e-09	4.23e-09	0.000285	0.001862	0.002147		41.1786
	42.1786	0	3.903e-09	8.857e-09	0.000753	0.0053338	0.0060871		42.1786	0	2.6e-08	5.90446e-08	0.005022	0.035559	0.0406		42.1786	0	5.62e-08	1.05e-07	0.010852	0.035559	0.0464		42.179	0	0	5.9e-08	0	0.035559	0.035559		42.1786	0	2.6e-08	5.37e-09	0.005022	0.003233	0.008255		42.1786	0	1.3e-09	2.95e-09	0.000251	0.001778	0.002029		42.1786
	43.1786	0	2.571e-09	6.181e-09	0.000664	0.005093	0.0057573		43.1786	0	1.71e-08	4.12076e-08	0.004429	0.033953	0.0384		43.1786	0	3.7e-08	7.36e-08	0.00957	0.033953	0.0435		43.179	0	0	4.12e-08	0	0.033953	0.033953		43.1786	0	1.71e-08	3.75e-09	0.004429	0.003087	0.007516		43.1786	0	8.57e-10	2.06e-09	0.000221	0.001698	0.001919		43.1786
	44.1786	0	1.693e-09	4.314e-09	0.000586	0.004863	0.0054489		44.1786	0	1.13e-08	2.8759e-08	0.003906	0.03242	0.0363		44.1786	0	2.44e-08	5.14e-08	0.008439	0.03242	0.0409		44.179	0	0	2.88e-08	0	0.03242	0.03242		44.1786	0	1.13e-08	2.61e-09	0.003906	0.002947	0.006853		44.1786	0	5.64e-10	1.44e-09	0.000195	0.001621	0.001816		44.1786
	45.1786	0	1.115e-09	3.011e-09	0.000517	0.0046435	0.0051601		45.1786	0	7.43e-09	2.00711e-08	0.003444	0.030956	0.0344		45.1786	0	1.61e-08	3.58e-08	0.007442	0.030956	0.0384		45.179	0	0	2.01e-08	0	0.030956	0.030956		45.1786	0	7.43e-09	1.82e-09	0.003444	0.002814	0.006259		45.1786	0	3.72e-10	1e-09	0.000172	0.001548	0.00172		45.1786
	46.1786	0	7.336e-10	2.101e-09	0.000456	0.0044338	0.0048894		46.1786	0	4.89e-09	1.40077e-08	0.003037	0.029559	0.0326		46.1786	0	1.06e-08	2.5e-08	0.006563	0.029559	0.0361		46.179	0	0	1.4e-08	0	0.029559	0.029559		46.1786	0	4.89e-09	1.27e-09	0.003037	0.002687	0.005725		46.1786	0	2.45e-10	7e-10	0.000152	0.001478	0.00163		46.1786
	47.1786	0	4.831e-10	1.466e-09	0.000402	0.0042336	0.0046354		47.1786	0	3.22e-09	9.77608e-09	0.002679	0.028224	0.0309		47.1786	0	6.96e-09	1.75e-08	0.005788	0.028224	0.034		47.179	0	0	9.78e-09	0	0.028224	0.028224		47.1786	0	3.22e-09	8.89e-10	0.002679	0.002566	0.005244		47.1786	0	1.61e-10	4.89e-10	0.000134	0.001411	0.001545		47.1786
	48.1786	0	3.182e-10	1.023e-09	0.000354	0.0040425	0.0043968		48.1786	0	2.12e-09	6.82279e-09	0.002362	0.02695	0.0293		48.1786	0	4.58e-09	1.22e-08	0.005104	0.02695	0.0321		48.179	0	0	6.82e-09	0	0.02695	0.02695		48.1786	0	2.12e-09	6.2e-10	0.002362	0.00245	0.004812		48.1786	0	1.06e-10	3.41e-10	0.000118	0.001347	0.001466		48.1786
	49.1786	0	2.095e-10	7.142e-10	0.000312	0.00386	0.0041724		49.1786	0	1.4e-09	4.76166e-09	0.002083	0.025733	0.0278		49.1786	0	3.02e-09	8.5e-09	0.004501	0.025733	0.0302		49.179	0	0	4.76e-09	0	0.025733	0.025733		49.1786	0	1.4e-09	4.33e-10	0.002083	0.002339	0.004423		49.1786	0	6.98e-11	2.38e-10	0.000104	0.001287	0.001391		49.1786
	50.1786	0	1.379e-10	4.985e-10	0.000276	0.0036857	0.0039613		50.1786	0	9.19e-10	3.32319e-09	0.001837	0.024571	0.0264		50.1786	0	1.99e-09	5.93e-09	0.003969	0.024571	0.0285		50.179	0	0	3.32e-09	0	0.024571	0.024571		50.1786	0	9.19e-10	3.02e-10	0.001837	0.002234	0.004071		50.1786	0	4.6e-11	1.66e-10	9.19e-05	0.001229	0.00132		50.1786
[truncated: 48 more columns]

## Sheet: Data for Fig. 3
	Scenario S					Scenario HD					Scenario HE					Scenario HR					Scenario HF					Scenario V1					Scenario OS					Scenario TH					Scenario TL
		Effective dose (mSv)					Effective dose (mSv)					Effective dose (mSv)					Effective dose (mSv)					Effective dose (mSv)					Effective dose (mSv)					Effective dose (mSv)					Effective dose (mSv)					Effective dose (mSv)
	Time (y)	External	Internal	Sum		Time (y)	External	Internal	Sum		Time (y)	External	Internal	Sum		Time (y)	External	Internal	Sum		Time (y)	External	Internal	Sum		Time (y)	External	Internal	Sum		Time (y)	External	Internal	Sum		Time (y)	External	Internal	Sum		Time (y)	External	Internal	Sum
	0	0.570573	0.065142	0.635715		0	3.80382	0.434282	4.2381		0	8.21914	0.587062	8.8062		0	0	0.434282	0.434282		0	3.80382	0.03948	3.8433		0	0.190191	0.434282	0.624472		0	1.09726	0.065142	1.1624		0	0.570573	0.177661	0.748233		0	0.570573	0.005922	0.576495
	1	0.905865	0.212549	1.11841		1	6.0391	1.41699	7.45609		1	13.049	1.86953	14.9186		1	0	1.41699	1.41699		1	6.0391	0.128818	6.16792		1	0.301955	1.41699	1.71895		1	1.74205	0.212549	1.9546		1	0.905865	0.579679	1.48554		1	0.905865	0.019323	0.925188
	2	1.11308	0.30824	1.42132		2	7.42052	2.05493	9.47545		2	16.034	2.66622	18.7002		2	0	2.05493	2.05493		2	7.42052	0.186812	7.60733		2	0.371026	2.05493	2.42596		2	2.14053	0.30824	2.44877		2	1.11308	0.840654	1.95373		2	1.11308	0.028022	1.1411
	3	1.26071	0.370428	1.63114		3	8.40475	2.46952	10.8743		3	18.1607	3.16325	21.3239		3	0	2.46952	2.46952		3	8.40475	0.224502	8.62925		3	0.420237	2.46952	2.88976		3	2.42445	0.370428	2.79487		3	1.26071	1.01026	2.27097		3	1.26071	0.033675	1.29439
	4	1.37379	0.416129	1.78992		4	9.15858	2.77419	11.9328		4	19.7895	3.51545	23.305		4	0	2.77419	2.77419		4	9.15858	0.252199	9.41078		4	0.457929	2.77419	3.23212		4	2.6419	0.416129	3.05803		4	1.37379	1.1349	2.50868		4	1.37379	0.03783	1.41162
	5	1.46481	0.453586	1.91839		5	9.76538	3.02391	12.7893		5	21.1006	3.79525	24.8959		5	0	3.02391	3.02391		5	9.76538	0.274901	10.0403		5	0.488269	3.02391	3.51218		5	2.81694	0.453586	3.27052		5	1.46481	1.23705	2.70186		5	1.46481	0.041235	1.50604
	6	1.54059	0.486402	2.02699		6	10.2706	3.24268	13.5132		6	22.1923	4.0341	26.2264		6	0	3.24268	3.24268		6	10.2706	0.294789	10.5654		6	0.513529	3.24268	3.75621		6	2.96267	0.486402	3.44907		6	1.54059	1.32655	2.86714		6	1.54059	0.044218	1.58481
	7	1.60514	0.516209	2.12135		7	10.7009	3.44139	14.1423		7	23.1221	4.24659	27.3687		7	0	3.44139	3.44139		7	10.7009	0.312854	11.0138		7	0.535046	3.44139	3.97644		7	3.08681	0.516209	3.60302		7	1.60514	1.40784	3.01298		7	1.60514	0.046928	1.65207
	8	1.6609	0.5438	2.2047		8	11.0727	3.62533	14.698		8	23.9254	4.44007	28.3655		8	0	3.62533	3.62533		8	11.0727	0.329576	11.4023		8	0.553634	3.62533	4.17897		8	3.19404	0.5438	3.73784		8	1.6609	1.48309	3.14399		8	1.6609	0.049436	1.71034
	9	1.70948	0.569608	2.27909		9	11.3965	3.79739	15.1939		9	24.6252	4.61876	29.2439		9	0	3.79739	3.79739		9	11.3965	0.345217	11.7417		9	0.569826	3.79739	4.36721		9	3.28746	0.569608	3.85707		9	1.70948	1.55348	3.26296		9	1.70948	0.051783	1.76126
	10	1.752	0.593898	2.3459		10	11.68	3.95932	15.6393		10	25.2377	4.78533	30.023		10	0	3.95932	3.95932		10	11.68	0.359938	12.0399		10	0.584	3.95932	4.54332		10	3.36923	0.593898	3.96313		10	1.752	1.61972	3.37172		10	1.752	0.053991	1.80599
	11	1.78934	0.616857	2.4062		11	11.929	4.11238	16.0413		11	25.7756	4.94162	30.7172		11	0	4.11238	4.11238		11	11.929	0.373853	12.3028		11	0.596448	4.11238	4.70883		11	3.44104	0.616857	4.0579		11	1.78934	1.68234	3.47168		11	1.78934	0.056078	1.84542
	12	1.8222	0.63862	2.46082		12	12.148	4.25747	16.4054		12	26.2489	5.08896	31.3378		12	0	4.25747	4.25747		12	12.148	0.387043	12.535		12	0.607399	4.25747	4.86487		12	3.50423	0.63862	4.14285		12	1.8222	1.74169	3.56389		12	1.8222	0.058056	1.88025
	13	1.85113	0.65929	2.51042		13	12.3409	4.39527	16.7361		13	26.6657	5.22833	31.894		13	0	4.39527	4.39527		13	12.3409	0.39957	12.7404		13	0.617044	4.39527	5.01231		13	3.55987	0.65929	4.21916		13	1.85113	1.79806	3.6492		13	1.85113	0.059935	1.91107
	14	1.87662	0.678948	2.55557		14	12.5108	4.52632	17.0371		14	27.0328	5.36048	32.3933		14	0	4.52632	4.52632		14	12.5108	0.411483	12.9223		14	0.62554	4.52632	5.15186		14	3.60888	0.678948	4.28783		14	1.87662	1.85168	3.7283		14	1.87662	0.061723	1.93834
	15	1.89908	0.697662	2.59674		15	12.6605	4.65108	17.3116		15	27.3564	5.48601	32.8424		15	0	4.65108	4.65108		15	12.6605	0.422825	13.0834		15	0.633026	4.65108	5.28411		15	3.65208	0.697662	4.34974		15	1.89908	1.90271	3.80179		15	1.89908	0.063424	1.9625
	16	1.91888	0.715494	2.63437		16	12.7925	4.76996	17.5625		16	27.6416	5.60542	33.247		16	0	4.76996	4.76996		16	12.7925	0.433633	13.2262		16	0.639627	4.76996	5.40959		16	3.69016	0.715494	4.40565		16	1.91888	1.95135	3.87023		16	1.91888	0.065045	1.98393
	17	1.93634	0.732495	2.66884		17	12.9089	4.8833	17.7922		17	27.8931	5.71913	33.6123		17	0	4.8833	4.8833		17	12.9089	0.443936	13.3529		17	0.645447	4.8833	5.52874		17	3.72373	0.732495	4.45623		17	1.93634	1.99771	3.93405		17	1.93634	0.06659	2.00293
	18	1.95174	0.748709	2.70045		18	13.0116	4.9914	18.003		18	28.1149	5.82749	33.9424		18	0	4.9914	4.9914		18	13.0116	0.453763	13.4653		18	0.650579	4.9914	5.64198		18	3.75334	0.748709	4.50205		18	1.95174	2.04194	3.99367		18	1.95174	0.068064	2.0198
	19	1.96531	0.764179	2.72949		19	13.1021	5.09453	18.1966		19	28.3104	5.93081	34.2413		19	0	5.09453	5.09453		19	13.1021	0.463139	13.5652		19	0.655104	5.09453	5.74963		19	3.77944	0.764179	4.54362		19	1.96531	2.08413	4.04944		19	1.96531	0.069471	2.03478
	20	1.97728	0.778942	2.75623		20	13.1819	5.19295	18.3748		20	28.4829	6.02935	34.5123		20	0	5.19295	5.19295		20	13.1819	0.472086	13.654		20	0.659094	5.19295	5.85204		20	3.80247	0.778942	4.58141		20	1.97728	2.12439	4.10167		20	1.97728	0.070813	2.0481
	21	1.98784	0.793032	2.78087		21	13.2523	5.28688	18.5391		21	28.635	6.12337	34.7584		21	0	5.28688	5.28688		21	13.2523	0.480625	13.7329		21	0.662613	5.28688	5.94949		21	3.82277	0.793032	4.6158		21	1.98784	2.16281	4.15066		21	1.98784	0.072094	2.05993
	22	1.99715	0.806481	2.80363		22	13.3143	5.37654	18.6909		22	28.7691	6.2131	34.9822		22	0	5.37654	5.37654		22	13.3143	0.488777	13.8031		22	0.665717	5.37654	6.04226		22	3.84067	0.806481	4.64715		22	1.99715	2.1995	4.19665		22	1.99715	0.073316	2.07047
	23	2.00536	0.819321	2.82468		23	13.3691	5.46214	18.8312		23	28.8874	6.29873	35.1861		23	0	5.46214	5.46214		23	13.3691	0.496558	13.8656		23	0.668453	5.46214	6.13059		23	3.85646	0.819321	4.67578		23	2.00536	2.23451	4.23987		23	2.00536	0.074484	2.07984
	24	2.0126	0.831578	2.84418		24	13.4173	5.54385	18.9612		24	28.9916	6.38048	35.3721		24	0	5.54385	5.54385		24	13.4173	0.503987	13.9213		24	0.670867	5.54385	6.21472		24	3.87039	0.831578	4.70196		24	2.0126	2.26794	4.28054		24	2.0126	0.075598	2.0882
	25	2.01899	0.84328	2.86227		25	13.4599	5.62187	19.0818		25	29.0836	6.45852	35.5421		25	0	5.62187	5.62187		25	13.4599	0.511079	13.971		25	0.672995	5.62187	6.29486		25	3.88266	0.84328	4.72595		25	2.01899	2.29986	4.31884		25	2.01899	0.076662	2.09565
	26	2.02462	0.854454	2.87907		26	13.4974	5.69636	19.1938		26	29.1647	6.53302	35.6978		26	0	5.69636	5.69636		26	13.4974	0.517851	14.0153		26	0.674872	5.69636	6.37123		26	3.89349	0.854454	4.74795		26	2.02462	2.33033	4.35494		26	2.02462	0.077678	2.10229
	27	2.02958	0.865121	2.8947		27	13.5305	5.76748	19.298		27	29.2363	6.60415	35.8404		27	0	5.76748	5.76748		27	13.5305	0.524316	14.0549		27	0.676527	5.76748	6.444		27	3.90304	0.865121	4.76816		27	2.02958	2.35942	4.389		27	2.02958	0.078647	2.10823
	28	2.03396	0.875307	2.90927		28	13.5597	5.83538	19.3951		28	29.2993	6.67206	35.9714		28	0	5.83538	5.83538		28	13.5597	0.530489	14.0902		28	0.677987	5.83538	6.51337		28	3.91146	0.875307	4.78677		28	2.03396	2.3872	4.42116		28	2.03396	0.079573	2.11353
	29	2.03782	0.885033	2.92286		29	13.5855	5.90022	19.4857		29	29.355	6.73691	36.0919		29	0	5.90022	5.90022		29	13.5855	0.536384	14.1219		29	0.679274	5.90022	6.57949		29	3.91889	0.885033	4.80392		29	2.03782	2.41373	4.45155		29	2.03782	0.080458	2.11828
	30	2.04123	0.894319	2.93555		30	13.6082	5.96213	19.5703		30	29.404	6.79882	36.2028		30	0	5.96213	5.96213		30	13.6082	0.542012	14.1502		30	0.680409	5.96213	6.64254		30	3.92544	0.894319	4.81976		30	2.04123	2.43905	4.48028		30	2.04123	0.081302	2.12253
	31	2.04423	0.903186	2.94742		31	13.6282	6.02124	19.6494		31	29.4473	6.85793	36.3052		31	0	6.02124	6.02124		31	13.6282	0.547385	14.1756		31	0.68141	6.02124	6.70265		31	3.93121	0.903186	4.8344		31	2.04423	2.46323	4.50746		31	2.04423	0.082108	2.12634
	32	2.04688	0.911652	2.95853		32	13.6459	6.07768	19.7235		32	29.4854	6.91437	36.3998		32	0	6.07768	6.07768		32	13.6459	0.552516	14.1984		32	0.682293	6.07768	6.75997		32	3.9363	0.911652	4.84796		32	2.04688	2.48632	4.5332		32	2.04688	0.082877	2.12976
	33	2.04921	0.919736	2.96895		33	13.6614	6.13157	19.793		33	29.5191	6.96827	36.4873		33	0	6.13157	6.13157		33	13.6614	0.557416	14.2188		33	0.683071	6.13157	6.81465		33	3.9408	0.919736	4.86053		33	2.04921	2.50837	4.55759		33	2.04921	0.083612	2.13283
	34	2.05127	0.927455	2.97873		34	13.6752	6.18303	19.8582		34	29.5487	7.01973	36.5685		34	0	6.18303	6.18303		34	13.6752	0.562094	14.2372		34	0.683758	6.18303	6.86679		34	3.94476	0.927455	4.87221		34	2.05127	2.52942	4.5807		34	2.05127	0.084314	2.13559
	35	2.05309	0.934826	2.98792		35	13.6873	6.23217	19.9194		35	29.5749	7.06887	36.6438		35	0	6.23217	6.23217		35	13.6873	0.566561	14.2538		35	0.684363	6.23217	6.91653		35	3.94825	0.934826	4.88307		35	2.05309	2.54952	4.60261		35	2.05309	0.084984	2.13807
	36	2.05469	0.941863	2.99655		36	13.6979	6.27909	19.977		36	29.598	7.11578	36.7138		36	0	6.27909	6.27909		36	13.6979	0.570826	14.2688		36	0.684897	6.27909	6.96399		36	3.95133	0.941863	4.89319		36	2.05469	2.56872	4.62341		36	2.05469	0.085624	2.14032
	37	2.0561	0.948583	3.00469		37	13.7074	6.32389	20.0312		37	29.6183	7.16058	36.7789		37	0	6.32389	6.32389		37	13.7074	0.574899	14.2823		37	0.685368	6.32389	7.00925		37	3.95405	0.948583	4.90263		37	2.0561	2.58704	4.64315		37	2.0561	0.086235	2.14234
	38	2.05735	0.955	3.01235		38	13.7157	6.36666	20.0823		38	29.6363	7.20336	36.8396		38	0	6.36666	6.36666		38	13.7157	0.578788	14.2944		38	0.685783	6.36666	7.05245		38	3.95644	0.955	4.91144		38	2.05735	2.60454	4.66189		38	2.05735	0.086818	2.14417
	39	2.05845	0.961126	3.01957		39	13.723	6.40751	20.1305		39	29.6521	7.24421	36.8963		39	0	6.40751	6.40751		39	13.723	0.582501	14.3055		39	0.686149	6.40751	7.09366		39	3.95855	0.961126	4.91968		39	2.05845	2.62125	4.6797		39	2.05845	0.087375	2.14582
	40	2.05942	0.966976	3.02639		40	13.7294	6.44651	20.176		40	29.666	7.28321	36.9492		40	0	6.44651	6.44651		40	13.7294	0.586046	14.3155		40	0.686472	6.44651	7.13298		40	3.96042	0.966976	4.92739		40	2.05942	2.63721	4.69663		40	2.05942	0.087907	2.14732
	41	2.06027	0.972562	3.03283		41	13.7351	6.48375	20.2189		41	29.6783	7.32045	36.9988		41	0	6.48375	6.48375		41	13.7351	0.589432	14.3246		41	0.686757	6.48375	7.17051		41	3.96206	0.972562	4.93462		41	2.06027	2.65244	4.71271		41	2.06027	0.088415	2.14869
	42	2.06102	0.977896	3.03892		42	13.7402	6.51931	20.2595		42	29.6892	7.356	37.0452		42	0	6.51931	6.51931		42	13.7402	0.592664	14.3328		42	0.687008	6.51931	7.20632		42	3.96351	0.977896	4.9414		42	2.06102	2.66699	4.72801		42	2.06102	0.0889	2.14992
	43	2.06169	0.982989	3.04468		43	13.7446	6.55326	20.2979		43	29.6988	7.38996	37.0887		43	0	6.55326	6.55326		43	13.7446	0.595751	14.3403		43	0.68723	6.55326	7.24049		43	3.96479	0.982989	4.94778		43	2.06169	2.68088	4.74257		43	2.06169	0.089363	2.15105
	44	2.06228	0.987852	3.05013		44	13.7485	6.58568	20.3342		44	29.7072	7.42238	37.1296		44	0	6.58568	6.58568		44	13.7485	0.598698	14.3472		44	0.687425	6.58568	7.27311		44	3.96591	0.987852	4.95376		44	2.06228	2.69414	4.75642		44	2.06228	0.089805	2.15208
	45	2.06279	0.992496	3.05529		45	13.7519	6.61664	20.3686		45	29.7147	7.45334	37.168		45	0	6.61664	6.61664		45	13.7519	0.601513	14.3535		45	0.687597	6.61664	7.30424		45	3.96691	0.992496	4.9594		45	2.06279	2.70681	4.7696		45	2.06279	0.090227	2.15302
	46	2.06325	0.996929	3.06018		46	13.755	6.6462	20.4012		46	29.7212	7.48289	37.2041		46	0	6.6462	6.6462		46	13.755	0.6042	14.3592		46	0.687749	6.6462	7.33394		46	3.96778	0.996929	4.96471		46	2.06325	2.7189	4.78215		46	2.06325	0.09063	2.15388
	47	2.06365	1.00116	3.06481		47	13.7577	6.67442	20.4321		47	29.727	7.51112	37.2381		47	0	6.67442	6.67442		47	13.7577	0.606766	14.3644		47	0.687883	6.67442	7.3623		47	3.96855	1.00116	4.96972		47	2.06365	2.73045	4.79409		47	2.06365	0.091015	2.15466
	48	2.064	1.00521	3.06921		48	13.76	6.70137	20.4614		48	29.7321	7.53807	37.2702		48	0	6.70137	6.70137		48	13.76	0.609216	14.3692		48	0.688001	6.70137	7.38937		48	3.96924	1.00521	4.97444		48	2.064	2.74147	4.80547		48	2.064	0.091382	2.15538
	49	2.06432	1.00907	3.07338		49	13.7621	6.7271	20.4892		49	29.7366	7.5638	37.3004		49	0	6.7271	6.7271		49	13.7621	0.611555	14.3737		49	0.688105	6.7271	7.41521		49	3.96984	1.00907	4.9789		49	2.06432	2.752	4.81631		49	2.06432	0.091733	2.15605
	50	2.06459	1.01275	3.07734		50	13.7639	6.75167	20.5156		50	29.7406	7.58837	37.3289		50	0	6.75167	6.75167		50	13.7639	0.613789	14.3777		50	0.688197	6.75167	7.43987		50	3.97037	1.01275	4.98312		50	2.06459	2.76205	4.82664		50	2.06459	0.092068	2.15666

## Sheet: Data for Fig. 4
	Scenario S					Scenario HD					Scenario HE					Scenario HR					Scenario HF					Scenario V1					Scenario OS					Scenario TH					Scenario TL
		Effective dose (mSv)					Effective dose (mSv)					Effective dose (mSv)					Effective dose (mSv)					Effective dose (mSv)					Effective dose (mSv)					Effective dose (mSv)					Effective dose (mSv)					Effective dose (mSv)
	Age at exposure	Sum	External	Internal		Age at exposure	Sum	External	Internal		Age at exposure	Sum	External	Internal		Age at exposure	Sum	External	Internal		Age at exposure	Sum	External	Internal		Age at exposure	Sum	External	Internal		Age at exposure	Sum	External	Internal		Age at exposure	Sum	External	Internal		Age at exposure	Sum	External	Internal
	0	3.2356	2.2287	1.0069		0	21.571	14.8582	6.7127		0	39.5386	32.1051	7.4335		0	6.7127	0	6.7127		0	15.4685	14.8582	0.6102		0	7.4556	0.7429	6.7127		0	5.2929	4.286	1.0069		0	4.9749	2.2287	2.7461		0	2.3203	2.2287	0.0915
	5	3.2277	2.2162	1.0116		5	21.5181	14.7744	6.7437		5	39.3896	31.9239	7.4657		5	6.7437	0	6.7437		5	15.3874	14.7744	0.6131		5	7.4824	0.7387	6.7437		5	5.2734	4.2618	1.0116		5	4.9749	2.2162	2.7588		5	2.3081	2.2162	0.092
	10	3.2103	2.1916	1.0187		10	21.4017	14.6106	6.7911		10	39.0908	31.57	7.5207		10	6.7911	0	6.7911		10	15.228	14.6106	0.6174		10	7.5216	0.7305	6.7911		10	5.2333	4.2146	1.0187		10	4.9698	2.1916	2.7782		10	2.2842	2.1916	0.0926
	15	3.1248	2.0665	1.0583		15	20.8317	13.7764	7.0553		15	37.6595	29.7675	7.892		15	7.0553	0	7.0553		15	14.4178	13.7764	0.6414		15	7.7441	0.6888	7.0553		15	5.0323	3.974	1.0583		15	4.9527	2.0665	2.8863		15	2.1627	2.0665	0.0962
	20	3.1162	2.0663	1.0499		20	20.7745	13.7753	6.9992		20	37.601	29.7651	7.8359		20	6.9992	0	6.9992		20	14.4116	13.7753	0.6363		20	7.6879	0.6888	6.9992		20	5.0235	3.9736	1.0499		20	4.9296	2.0663	2.8633		20	2.1617	2.0663	0.0954
	30	3.0913	2.0654	1.0259		30	20.6087	13.7694	6.8394		30	37.4283	29.7523	7.6761		30	6.8394	0	6.8394		30	14.3911	13.7694	0.6218		30	7.5278	0.6885	6.8394		30	4.9978	3.9719	1.0259		30	4.8633	2.0654	2.7979		30	2.1587	2.0654	0.0933
	40	3.0501	2.0623	0.9879		40	20.3342	13.7485	6.5857		40	37.1296	29.7072	7.4224		40	6.5857	0	6.5857		40	14.3472	13.7485	0.5987		40	7.2731	0.6874	6.5857		40	4.9538	3.9659	0.9879		40	4.7564	2.0623	2.6941		40	2.1521	2.0623	0.0898
	50	2.9787	2.0513	0.9275		50	19.8582	13.6752	6.183		50	36.5685	29.5487	7.0197		50	6.183	0	6.183		50	14.2373	13.6752	0.5621		50	6.8668	0.6838	6.183		50	4.8722	3.9448	0.9275		50	4.5807	2.0513	2.5294		50	2.1356	2.0513	0.0843
	60	2.8442	2.0126	0.8316		60	18.9612	13.4173	5.5439		60	35.3721	28.9917	6.3805		60	5.5439	0	5.5439		60	13.9213	13.4173	0.504		60	6.2147	0.6709	5.5439		60	4.702	3.8704	0.8316		60	4.2805	2.0126	2.2679		60	2.0882	2.0126	0.0756
	70	2.5556	1.8766	0.6789		70	17.0371	12.5108	4.5263		70	32.3933	27.0328	5.3605		70	4.5263	0	4.5263		70	12.9223	12.5108	0.4115		70	5.1519	0.6255	4.5263		70	4.2878	3.6089	0.6789		70	3.7283	1.8766	1.8517		70	1.9383	1.8766	0.0617
	80	1.7899	1.3738	0.4161		80	11.9328	9.1586	2.7742		80	23.305	19.7895	3.5155		80	2.7742	0	2.7742		80	9.4108	9.1586	0.2522		80	3.2321	0.4579	2.7742		80	3.058	2.6419	0.4161		80	2.5087	1.3738	1.1349		80	1.4116	1.3738	0.0378

## Sheet: Data for Fig. 5
		Areal deposition density (kBq m-2)
	Age at exposure	Low transfer	Medium transfer	High transfer
	0	646.5	463.6	301.5
	5	649.9	464.7	301.5
	10	656.7	467.3	301.8
	15	693.6	480	302.9
	20	693.9	481.4	304.3
	30	694.9	485.2	308.4
	40	697	491.8	315.4
	50	702.4	503.6	327.5
	60	718.3	527.4	350.4
	70	773.9	587	402.3
	80	1062.6	838	597.9

## Sheet: Data for Fig. 6
	Scenario S
	Normalized CED(50) (mSv)
Variation	dCs	h*Emax	Fs	CE/K(Cs)	CE/K(short-lived)	Fout	Fb	Aesd(county)	w	ks	FR	Tag(max)	t1	t2	t3	c1	c2
50%	0.66455	0.66455	0.66455	0.696157	0.968393	0.922588	0.793569	0.83545	0.973131	0.83545	0.974047	0.83545	1.04799	0.941527	0.890321	0.956432	0.879018
CE	1	1	1	1	1	1	1	1	1	1	1	1	1	1	1	1	1
150%	1.33545	1.33545	1.33545	1.30384	1.03161	1.07741	1.20643	1.16455	1.01687	1.16455	1.02595	1.16455	0.969777	1.06741	1.07495	1.04357	1.12098
	Scenario TH
	Normalized CED(50) (mSv)
Variation	dCs	h*Emax	Fs	CE/K(Cs)	CE/K(short-lived)	Fout	Fb	Aesd(county)	w	ks	FR	Tag(max)	t1	t2	t3	c1	c2
50%	0.786125	0.786125	0.786125	0.806277	0.979848	0.950644	0.868385	0.713875	0.953279	0.713875	0.954872	0.713875	1.08345	0.898325	0.809286	0.924242	0.789632
CE	1	1	1	1	1	1	1	1	1	1	1	1	1	1	1	1	1
150%	1.21388	1.21388	1.21388	1.19372	1.02015	1.04936	1.13162	1.28612	1.02934	1.28612	1.04513	1.28612	0.947447	1.11721	1.13033	1.07576	1.21037

## Sheet: Data for Fig. 7
	Parameter	Normalized rs2
	dCs	0.503649
	Tag(max)	0.236818
	Aesd	0.125912
	Aesd(county)	0.11882
	Fb	0.014801

## Sheet: Data for Fig. 8
	Parameter	Contr. to variance (%)
	Tag(max)	42.06
	dCs	36
	Aesd	12.71
	Fb	1.26
	Other	7.97

## Sheet: Data for Fig. 9
		Relative frequency					Relative frequency
	CED(50) (mSv)	Low transfer	Medium transfer	High transfer		CED(50)/Aesd (mSv m2 kBq-1)	Low transfer	Medium transfer	High transfer
	0	0.0386933	0.00235768	4.31528e-05		0	0.55775	0.0997996	0.0017191
	0.1	0.0579123	0.00513879	0.000278624		0.01	0.885054	0.197904	0.0100709
	0.2	0.0813313	0.00977241	0.00104395		0.02	1.3057	0.351796	0.0356805
	0.3	0.108292	0.0167029	0.00280005		0.03	1.80839	0.571032	0.0918133
	0.4	0.137835	0.0262163	0.00601127		0.04	2.37052	0.858771	0.190029
	0.5	0.168824	0.0383966	0.0110312		0.05	2.96115	1.21055	0.336596
	0.6	0.200063	0.053119	0.0180381		0.06	3.54524	1.61456	0.531133
	0.7	0.230405	0.0700736	0.0270227		0.07	4.08823	2.0532	0.767258
	0.8	0.258832	0.0888078	0.0378129		0.08	4.55992	2.50533	1.03437
	0.9	0.284509	0.108777	0.0501164		0.09	4.93731	2.9489	1.31973
	1	0.306807	0.129397	0.063568		0.1	5.20596	3.36315	1.6103
	1.1	0.325309	0.150085	0.0777711		0.11	5.36019	3.73047	1.89411
	1.2	0.339798	0.170297	0.0923326		0.12	5.40221	4.03744	2.16108
	1.3	0.35023	0.189554	0.106886		0.13	5.34059	4.27538	2.40343
	1.4	0.356711	0.207454	0.121108		0.14	5.1885	4.44019	2.61568
	1.5	0.359457	0.223682	0.134725		0.15	4.96186	4.53195	2.79454
	1.6	0.358773	0.238009	0.147519		0.16	4.67771	4.55413	2.93861
	1.7	0.355014	0.250285	0.159322		0.17	4.35285	4.51283	3.04796
	1.8	0.348572	0.260436	0.170015		0.18	4.00288	4.41587	3.1239
	1.9	0.339846	0.268451	0.179523		0.19	3.64153	4.27207	3.16853
	2	0.329232	0.274371	0.187808		0.2	3.28031	4.0906	3.18457
	2.1	0.317107	0.278282	0.194864		0.21	2.92842	3.88041	3.17502
	2.2	0.303825	0.2803	0.200707		0.22	2.59281	3.64994	3.14308
	2.3	0.289707	0.280565	0.205378		0.23	2.27839	3.40677	3.09189
	2.4	0.27504	0.279235	0.208929		0.24	1.98828	3.15752	3.02454
	2.5	0.260075	0.276472	0.211425		0.25	1.72411	2.90782	2.94391
	2.6	0.245029	0.272444	0.212939		0.26	1.48635	2.66223	2.85266
	2.7	0.230085	0.267318	0.213546		0.27	1.27452	2.42439	2.75322
	2.8	0.215392	0.261253	0.213326		0.28	1.0875	2.19701	2.64774
	2.9	0.201074	0.254404	0.212358		0.29	0.923729	1.98205	2.53812
	3	0.187226	0.246913	0.210718		0.3	0.781354	1.7808	2.42599
	3.1	0.173922	0.238912	0.208483		0.31	0.658392	1.59397	2.31278
	3.2	0.161214	0.230524	0.205724		0.32	0.552824	1.42182	2.19967
	3.3	0.149139	0.221858	0.202508		0.33	0.462677	1.26425	2.08766
	3.4	0.137717	0.21301	0.1989		0.34	0.386074	1.12088	1.97755
	3.5	0.126957	0.204067	0.194959		0.35	0.321269	0.991117	1.87001
	3.6	0.116858	0.195105	0.190739		0.36	0.266667	0.874232	1.76555
	3.7	0.10741	0.186189	0.18629		0.37	0.22083	0.769399	1.66457
	3.8	0.0985992	0.177375	0.181658		0.38	0.182483	0.675741	1.56736
	3.9	0.0904032	0.168708	0.176884		0.39	0.150499	0.592361	1.47412
	4	0.0827983	0.160229	0.172005		0.4	0.123899	0.518368	1.38498
	4.1	0.0757574	0.151969	0.167055		0.41	0.101832	0.452897	1.30001
	4.2	0.0692519	0.143953	0.162063		0.42	0.0835696	0.395118	1.21921
	4.3	0.0632521	0.136201	0.157056		0.43	0.0684882	0.344252	1.14256
	4.4	0.0577281	0.128727	0.152056		0.44	0.0560582	0.299569	1.06999
	4.5	0.0526497	0.121542	0.147083		0.45	0.0458319	0.260396	1.00141
	4.6	0.0479877	0.114652	0.142156		0.46	0.0374324	0.226117	0.936712
	4.7	0.0437132	0.10806	0.137289		0.47	0.0305437	0.19617	0.875759
	4.8	0.0397987	0.101767	0.132496		0.48	0.0249017	0.170047	0.818412
	4.9	0.0362176	0.0957699	0.127786		0.49	0.0202865	0.147291	0.764522
	5	0.0329447	0.0900656	0.12317		0.5	0.0165154	0.127494	0.713935
	5.1	0.0299561	0.0846483	0.118654		0.51	0.0134373	0.11029	0.666494
	5.2	0.0272292	0.079511	0.114246		0.52	0.010927	0.095355	0.622041
	5.3	0.0247431	0.0746459	0.109949		0.53	0.00888156	0.0824023	0.580421
	5.4	0.0224779	0.0700442	0.105768		0.54	0.00721606	0.0711783	0.541481
	5.5	0.0204153	0.0656966	0.101704		0.55	0.00586084	0.0614596	0.50507
	5.6	0.0185381	0.0615935	0.0977608		0.56	0.00475873	0.0530503	0.471044
	5.7	0.0168306	0.0577247	0.093938		0.57	0.00386293	0.0457785	0.439261
	5.8	0.015278	0.0540802	0.0902364		0.58	0.00313513	0.0394938	0.409588
	5.9	0.013867	0.0506498	0.0866556		0.59	0.00254407	0.034065	0.381895
	6	0.012585	0.0474232	0.0831949		0.6	0.00206421	0.0293774	0.356059
	6.1	0.0114206	0.0443906	0.079853		0.61	0.00167474	0.0253316	0.331963
	6.2	0.0103634	0.041542	0.0766285		0.62	0.00135871	0.0218408	0.309495
	6.3	0.00940361	0.0388678	0.0735193		0.63	0.00110231	0.0188297	0.288551
	6.4	0.00853258	0.0363588	0.0705233		0.64	0.000894325	0.016233	0.269031
	6.5	0.0077422	0.0340059	0.0676382		0.65	0.000725627	0.0139943	0.250841
	6.6	0.00702511	0.0318004	0.0648613		0.66	0.000588803	0.0120644	0.233893
	6.7	0.00637462	0.0297339	0.06219		0.67	0.000477835	0.0104011	0.218104
	6.8	0.0057846	0.0277984	0.0596215		0.68	0.000387835	0.00896753	0.203396
	6.9	0.00524948	0.0259862	0.057153		0.69	0.000314839	0.00773217	0.189696
	7	0.00476417	0.02429	0.0547814		0.7	0.000255629	0.00666764	0.176936
	7.1	0.00432408	0.0227029	0.0525037		0.71	0.000207598	0.00575033	0.165051
	7.2	0.00392498	0.0212183	0.0503172		0.72	0.00016863	0.00495987	0.153982
	7.3	0.00356308	0.0198298	0.0482186		0.73	0.00013701	0.0042787	0.143672
	7.4	0.00323489	0.0185314	0.0462052		0.74	0.000111349	0.00369169	0.134069
	7.5	0.00293728	0.0173177	0.0442738		0.75	9.05194e-05	0.00318577	0.125125
	7.6	0.00266739	0.0161833	0.0424217		0.76	7.36079e-05	0.0027497	0.116794
	7.7	0.00242262	0.0151231	0.040646		0.77	5.98744e-05	0.0023738	0.109033
	7.8	0.00220062	0.0141324	0.0389438		0.78	4.8719e-05	0.00204973	0.101803
	7.9	0.00199926	0.0132068	0.0373124		0.79	3.96552e-05	0.0017703	0.0950677
	8	0.00181661	0.0123421	0.0357492		0.8	3.22889e-05	0.00152932	0.0887918
	8.1	0.00165091	0.0115344	0.0342514		0.81	2.63004e-05	0.00132146	0.0829437
	8.2	0.00150057	0.0107799	0.0328166		0.82	2.14304e-05	0.00114215	0.0774936
	8.3	0.00136416	0.0100753	0.0314423		0.83	1.74688e-05	0.000987423	0.072414
	8.4	0.00124037	0.00941715	0.0301261		0.84	1.4245e-05	0.000853888	0.0676791
	8.5	0.00112802	0.00880253	0.0288656		0.85	1.16208e-05	0.000738615	0.0632649
	8.6	0.00102603	0.00822854	0.0276586		0.86	9.4838e-06	0.000639085	0.0591492
	8.7	0.000933441	0.00769251	0.0265029		0.87	7.74297e-06	0.000553127	0.0553112
	8.8	0.000849371	0.00719193	0.0253964		0.88	6.32433e-06	0.000478872	0.0517318
	8.9	0.000773026	0.00672445	0.024337		0.89	5.16779e-06	0.00041471	0.0483929
	9	0.000703683	0.00628788	0.0233229		0.9	4.22457e-06	0.000359254	0.045278
	9.1	0.000640691	0.00588018	0.022352		0.91	3.455e-06	0.000311311	0.0423716
	9.2	0.000583459	0.00549941	0.0214226		0.92	2.82687e-06	0.000269851	0.0396593
	9.3	0.000531449	0.00514379	0.020533		0.93	2.31396e-06	0.000233987	0.0371277
	9.4	0.000484178	0.00481165	0.0196814		0.94	1.89497e-06	0.000202955	0.0347644
	9.5	0.000441205	0.00450142	0.0188662		0.95	1.55255e-06	0.000176096	0.0325578
	9.6	0.000402133	0.00421163	0.0180859		0.96	1.27259e-06	0.000152841	0.0304972
	9.7	0.000366601	0.00394093	0.017339		0.97	1.04359e-06	0.000132702	0.0285725
	9.8	0.000334281	0.00368805	0.016624		0.98	8.56193e-07	0.000115255	0.0267746
	9.9	0.000304878	0.00345178	0.0159395		0.99	7.02777e-07	0.000100136	0.0250947
	10	0.000278123	0.00323103	0.0152844		1	5.77121e-07	8.70293e-05	0.0235249
	10.1	0.000253773	0.00302476	0.0146572		1.01	4.74156e-07	7.56642e-05	0.0220576
	10.2	0.000231606	0.002832	0.0140568		1.02	3.89746e-07	6.58059e-05	0.0206859
	10.3	0.000211423	0.00265186	0.013482		1.03	3.20515e-07	5.72518e-05	0.0194033
	10.4	0.000193043	0.00248349	0.0129316		1.04	2.63707e-07	4.98269e-05	0.0182038
	10.5	0.000176301	0.0023261	0.0124048		1.05	2.17072e-07	4.33801e-05	0.0170819
	10.6	0.000161047	0.00217897	0.0119003		1.06	1.7877e-07	3.77805e-05	0.0160323
	10.7	0.000147147	0.00204141	0.0114173		1.07	1.47297e-07	3.29153e-05	0.0150501
	10.8	0.000134477	0.00191279	0.0109548		1.08	1.21423e-07	2.86867e-05	0.0141309
	10.9	0.000122927	0.00179251	0.0105119		1.09	1.00143e-07	2.50101e-05	0.0132704
	11	0.000112394	0.00168003	0.0100877		1.1	8.26323e-08	2.18125e-05	0.0124648
	11.1	0.000102788	0.00157482	0.00968153		1.11	6.82164e-08	1.90303e-05	0.0117104
	11.2	9.40242e-05	0.00147639	0.00929249		1.12	5.63428e-08	1.66089e-05	0.0110038
	11.3	8.60276e-05	0.00138432	0.00891985		1.13	4.65585e-08	1.45008e-05	0.0103418
	11.4	7.87292e-05	0.00129816	0.00856291		1.14	3.84919e-08	1.26647e-05	0.00972162
	11.5	7.20667e-05	0.00121754	0.00822099		1.15	3.18383e-08	1.1065e-05	0.00914037
	11.6	6.59832e-05	0.00114208	0.00789342		1.16	2.63477e-08	9.67079e-06	0.00859554
	11.7	6.04272e-05	0.00107146	0.00757958		1.17	2.18145e-08	8.45524e-06	0.00808474
	11.8	5.53518e-05	0.00100534	0.00727888		1.18	1.80699e-08	7.3951e-06	0.00760577
	11.9	5.07144e-05	0.000943443	0.00699075		1.19	1.49754e-08	6.47017e-06	0.00715655
	12	4.64763e-05	0.000885481	0.00671464		1.2	1.24169e-08	5.66293e-06	0.00673515
	12.1	4.26021e-05	0.000831199	0.00645002		1.21	1.03004e-08	4.95815e-06	0.00633978
	12.2	3.90598e-05	0.000780358	0.00619641		1.22	8.54882e-09	4.34261e-06	0.00596875
	12.3	3.58203e-05	0.000732733	0.00595331		1.23	7.0985e-09	3.80483e-06	0.0056205
	12.4	3.2857e-05	0.000688114	0.00572029		1.24	5.89707e-09	3.33482e-06	0.00529357
	12.5	3.01458e-05	0.000646307	0.0054969		1.25	4.90133e-09	2.9239e-06	0.00498659
	12.6	2.76646e-05	0.000607128	0.00528273		1.26	4.07568e-09	2.56451e-06	0.00469829
	12.7	2.53934e-05	0.000570407	0.00507738		1.27	3.39073e-09	2.25008e-06	0.00442749
	12.8	2.33139e-05	0.000535986	0.00488046		1.28	2.82224e-09	1.97489e-06	0.00417307
	12.9	2.14096e-05	0.000503716	0.00469163		1.29	2.35017e-09	1.73395e-06	0.003934
	13	1.96653e-05	0.000473457	0.00451052		1.3	1.958e-09	1.52295e-06	0.0037093
	13.1	1.80672e-05	0.000445082	0.00433682		1.31	1.63204e-09	1.33808e-06	0.00349809
	13.2	1.66027e-05	0.000418469	0.0041702		1.32	1.36099e-09	1.17606e-06	0.00329949
	13.3	1.52603e-05	0.000393504	0.00401036		1.33	1.13549e-09	1.03401e-06	0.00311275
	13.4	1.40296e-05	0.000370083	0.00385701		1.34	9.47794e-10	9.09431e-07	0.0029371
	13.5	1.29011e-05	0.000348107	0.00370987		1.35	7.91496e-10	8.00136e-07	0.00277186
	13.6	1.18659e-05	0.000327484	0.00356869		1.36	6.61281e-10	7.04217e-07	0.00261638
	13.7	1.09162e-05	0.000308128	0.0034332		1.37	5.52746e-10	6.20007e-07	0.00247007
	13.8	1.00448e-05	0.000289958	0.00330316		1.38	4.62238e-10	5.46052e-07	0.00233235
	13.9	9.24498e-06	0.0002729	0.00317835		1.39	3.8673e-10	4.8108e-07	0.0022027
	14	8.5107e-06	0.000256882	0.00305855		1.4	3.23705e-10	4.23982e-07	0.00208062
	14.1	7.83646e-06	0.00024184	0.00294354		1.41	2.71075e-10	3.73787e-07	0.00196565
	14.2	7.21721e-06	0.000227712	0.00283312		1.42	2.27106e-10	3.29644e-07	0.00185735
	14.3	6.64833e-06	0.00021444	0.00272709		1.43	1.90356e-10	2.90811e-07	0.00175533
	14.4	6.12562e-06	0.000201971	0.00262528		1.44	1.59625e-10	2.56638e-07	0.00165919
	14.5	5.64523e-06	0.000190255	0.00252751		1.45	1.33916e-10	2.26556e-07	0.00156859
	14.6	5.20363e-06	0.000179244	0.00243361		1.46	1.12398e-10	2.00065e-07	0.00148319
	14.7	4.7976e-06	0.000168895	0.00234341		1.47	9.43803e-11	1.7673e-07	0.00140267
	14.8	4.4242e-06	0.000159166	0.00225677		1.48	7.92862e-11	1.56168e-07	0.00132675
	14.9	4.08072e-06	0.000150019	0.00217353		1.49	6.66358e-11	1.38043e-07	0.00125515
	15	3.76471e-06	0.000141418	0.00209355		1.5	5.60287e-11	1.22062e-07	0.00118761

## Sheet: Data for Fig. 10
		E/Aesd (mSv/(MBq m-2))
	Year	Kusnetz	St. Bobovichie	Yalovka	Swedish urban residents	Swedish hunters
	1991				0.86	3.84
	1992	2.08	0.64	1.76	0.77	3.22
	1993	3.52	1.12	0.32	0.71	2.84
	1994	2.08	0.8	0.48	0.67	2.59
	1995	1.92	0.8	0.48	0.64	2.43
	1996	-	0.64	0.16	0.61	2.32
	1997	-	0.8	-	0.58	2.23
	1998	-	2.24	-	0.56	2.16
	1999	-	-	-	0.53	2.1
	2000	-	-	-	0.51	2.05
	2001	-	-	-	0.48	2
	2002	-	-	-	0.46	1.95
	2003	-	-	-	0.44	1.9
	2006	-	0.424233	0.159541	0.38	1.77
	2008	-	0.163167	0.239311	0.35	1.69
